# Supplementary material for: A Novel 16-Genes Signature Scoring System as Prognostic Model to Evaluate Survival Risk in Patients with Glioblastoma
Source: Biomedicines. 2022 Jan 29;10(2):317. doi: 10.3390/biomedicines10020317 (PMC8869708; doi:10.3390/biomedicines10020317)
Supplement: Supplementary file 1 [file biomedicines-10-00317-s001.zip]

Archive with 7 entries (7 files):
- biomedicines-1518262-supplementary/Figure S1ú║ Comparisons of Kaplan-Meier analysis, ROC curves of different models in validation cohorts.pdf
- biomedicines-1518262-supplementary/Figure S2ú║ Prognostic significance of clinical indicators and risk scores in the TCGA cohort.pdf
- biomedicines-1518262-supplementary/Figure S3ú║ Prognostic significance of clinical indicators and risk scores of the GSE16011 cohort.pdf
- biomedicines-1518262-supplementary/Table S1ú║Demographic and clinical characteristics of patients.pdf
- biomedicines-1518262-supplementary/Table S2ú║Differentially expressed genes.xlsx
- biomedicines-1518262-supplementary/Table S3ú║Survival related genes.xlsx
- biomedicines-1518262-supplementary/Table S4ú║Univariate and Multivariate analyses of clinical and molecular factors for overall survival.pdf
