# Supplementary material for: A Novel 16-Genes Signature Scoring System as Prognostic Model to Evaluate Survival Risk in Patients with Glioblastoma
Source: Biomedicines. 2022 Jan 29;10(2):317. doi: 10.3390/biomedicines10020317 (PMC8869708; doi:10.3390/biomedicines10020317)
Supplement: Supplementary file 1 [file biomedicines-10-00317-s001.zip › biomedicines-1518262-supplementary/Table S2ú║Differentially expressed genes.xlsx]

## Sheet: Sheet1
gene name	logFC	AveExpr	t	P.Value	adj.P.Val	B	change
CACNG3	-5.71694	6.78758	-33.0203	1.94811e-19	2.44449e-15	34.1848	DOWN
SYN2	-4.82828	6.64353	-29.5058	1.92597e-18	1.03442e-14	32.1014	DOWN
VIPR1	-3.18397	5.80801	-29.1447	2.47312e-18	1.03442e-14	31.8705	DOWN
DOC2A	-2.75048	5.40426	-27.4837	8.12614e-18	2.54917e-14	30.7635	DOWN
DMTN	-4.00698	7.71516	-27.0662	1.10769e-17	2.77986e-14	30.473	DOWN
KIAA1644	-4.09404	6.24209	-26.3004	1.97865e-17	4.13802e-14	29.9266	DOWN
KIAA0319	-3.19502	5.73945	-24.3325	9.48285e-17	1.69987e-13	28.4364	DOWN
RRM2	5.05272	6.66119	24.1509	1.10233e-16	1.729e-13	28.2922	UP
GABRG2	-4.66819	6.21383	-23.8771	1.3861e-16	1.93253e-13	28.0724	DOWN
ANO3	-4.73411	6.37978	-23.6817	1.63461e-16	2.05111e-13	27.914	DOWN
HTR2A	-4.73989	6.69207	-23.4026	2.07337e-16	2.36515e-13	27.6852	DOWN
DLG2	-3.99461	6.52609	-22.712	3.77765e-16	3.95017e-13	27.1061	DOWN
CCKBR	-3.95065	5.84801	-22.4462	4.78051e-16	4.36709e-13	26.8782	DOWN
PTPRR	-3.11233	5.43343	-22.4248	4.87243e-16	4.36709e-13	26.8597	DOWN
GABRA2	-4.65928	6.5486	-22.1563	6.19769e-16	4.78716e-13	26.6264	DOWN
SLC30A3	-3.71586	7.14337	-22.118	6.41592e-16	4.78716e-13	26.5928	DOWN
CALY	-4.61901	6.08186	-22.106	6.48564e-16	4.78716e-13	26.5823	DOWN
KIF5A	-3.58589	5.88951	-21.986	7.23013e-16	4.88688e-13	26.4767	DOWN
LHX6	-3.51673	6.32028	-21.9605	7.39964e-16	4.88688e-13	26.4542	DOWN
FAM189A1	-3.27617	5.6142	-21.8065	8.51488e-16	5.34223e-13	26.3177	DOWN
RASAL1	-3.20479	5.939	-21.7364	9.07946e-16	5.36943e-13	26.2553	DOWN
DDN	-4.48988	6.651	-21.697	9.41404e-16	5.36943e-13	26.2201	DOWN
RIMBP2	-4.85745	6.62665	-21.4838	1.14615e-15	6.253e-13	26.0284	DOWN
EPHB6	-4.05296	6.3632	-21.2312	1.45047e-15	7.51534e-13	25.7987	DOWN
STX1A	-3.99666	6.94713	-21.1962	1.4989e-15	7.51534e-13	25.7667	DOWN
BSN	-3.99697	7.20493	-21.1364	1.5855e-15	7.51534e-13	25.7118	DOWN
PTPRT	-4.0312	5.88242	-21.1154	1.6171e-15	7.51534e-13	25.6925	DOWN
TSPYL2	-2.66211	8.23732	-21.065	1.69581e-15	7.59967e-13	25.6461	DOWN
BZRAP1	-3.22009	6.19727	-20.8979	1.98682e-15	8.59677e-13	25.4913	DOWN
CPNE6	-2.95473	5.80248	-20.6745	2.45961e-15	1.02877e-12	25.2824	DOWN
ASIC2	-3.00798	5.88483	-20.2095	3.86192e-15	1.56321e-12	24.8401	DOWN
HLF	-4.18332	6.65005	-20.0825	4.37566e-15	1.7158e-12	24.7174	DOWN
CALB1	-4.117	6.15198	-20.0371	4.57629e-15	1.73672e-12	24.6734	DOWN
KIAA1045	-3.46752	5.69426	-20.0089	4.7058e-15	1.73672e-12	24.646	DOWN
CNKSR2	-4.17538	6.27941	-19.7318	6.20053e-15	2.22298e-12	24.3747	DOWN
TRHDE	-3.2888	5.36917	-19.6828	6.51279e-15	2.27007e-12	24.3263	DOWN
ATRNL1	-3.79717	6.24675	-19.588	7.1649e-15	2.42987e-12	24.2323	DOWN
SYT13	-2.79222	5.29949	-19.3293	9.31523e-15	3.07599e-12	23.9736	DOWN
CAMK2B	-3.32689	7.07234	-19.1543	1.11447e-14	3.49608e-12	23.7967	DOWN
SLC8A2	-3.88977	6.69322	-19.0095	1.2943e-14	3.9612e-12	23.6489	DOWN
RBFOX1	-4.61551	7.62886	-18.9687	1.35023e-14	3.9706e-12	23.6071	DOWN
MAST3	-3.94693	8.35153	-18.9613	1.36066e-14	3.9706e-12	23.5995	DOWN
NRXN3	-3.41149	5.95124	-18.8519	1.52476e-14	4.28066e-12	23.4869	DOWN
CA11	-3.98678	8.21145	-18.8038	1.60337e-14	4.3737e-12	23.4372	DOWN
ARRB1	-2.54608	6.44857	-18.525	2.15059e-14	5.61116e-12	23.1466	DOWN
PPFIA2	-3.52984	6.1624	-18.3785	2.51343e-14	6.23103e-12	22.9921	DOWN
AK5	-4.93371	7.66395	-18.3714	2.53254e-14	6.23103e-12	22.9846	DOWN
RYR2	-3.72411	6.13787	-18.2452	2.89924e-14	6.99609e-12	22.8505	DOWN
GFOD1	-2.93414	7.68344	-18.0807	3.46237e-14	8.19731e-12	22.6743	DOWN
KALRN	-2.82462	5.66487	-17.9793	3.86545e-14	8.81886e-12	22.565	DOWN
BEGAIN	-3.07216	6.36713	-17.9208	4.11983e-14	9.23136e-12	22.5017	DOWN
CABP1	-2.95312	5.69948	-17.8675	4.36692e-14	9.61334e-12	22.4438	DOWN
GABRA5	-3.05861	5.25499	-17.7803	4.80532e-14	1.03961e-11	22.3487	DOWN
DLGAP2	-2.61081	5.07323	-17.6303	5.67092e-14	1.20608e-11	22.184	DOWN
ACTL6A	3.55132	6.67306	17.572	6.04969e-14	1.26519e-11	22.1196	UP
XK	-3.09934	5.71356	-17.4782	6.71574e-14	1.37317e-11	22.0157	DOWN
FEZF2	-3.32546	5.59382	-17.4547	6.8943e-14	1.37317e-11	21.9895	DOWN
RPH3A	-3.84238	6.7532	-17.3958	7.36437e-14	1.44388e-11	21.9239	DOWN
CACNA2D3	-4.0395	6.38376	-17.2211	8.96471e-14	1.7306e-11	21.7279	DOWN
PHYHIP	-4.28583	7.2384	-17.163	9.57461e-14	1.82034e-11	21.6623	DOWN
WNT10B	-2.7379	5.55751	-17.0923	1.0375e-13	1.93355e-11	21.5822	DOWN
CAMK1G	-2.83053	5.41568	-17.0836	1.04783e-13	1.93355e-11	21.5724	DOWN
CCNA1	-2.95055	6.18941	-17.068	1.06668e-13	1.93981e-11	21.5546	DOWN
SYP	-3.07505	7.00733	-16.984	1.17402e-13	2.10451e-11	21.4589	DOWN
C1orf95	-3.31271	7.55861	-16.8581	1.35677e-13	2.3554e-11	21.3145	DOWN
PCLO	-3.2436	5.81722	-16.8495	1.37029e-13	2.3554e-11	21.3046	DOWN
ATP8A2	-3.7996	6.36226	-16.6734	1.68007e-13	2.84886e-11	21.101	DOWN
CDK5R2	-3.15784	5.75909	-16.5066	2.04149e-13	3.41555e-11	20.9062	DOWN
SYN1	-5.38206	7.97562	-16.4313	2.23062e-13	3.68287e-11	20.8176	DOWN
NMNAT2	-4.66129	7.41161	-16.2991	2.60794e-13	4.24992e-11	20.6612	DOWN
NEFM	-5.66948	7.85143	-16.2727	2.69085e-13	4.32882e-11	20.6299	DOWN
CAMKV	-3.6938	6.30155	-16.2593	2.73408e-13	4.34268e-11	20.6139	DOWN
PRKCB	-4.609	8.67556	-16.0995	3.30889e-13	5.18999e-11	20.4228	DOWN
TOP2A	4.96953	6.2589	15.7928	4.79363e-13	7.33543e-11	20.0512	UP
FAM155A	-2.66181	6.76719	-15.7368	5.13277e-13	7.57718e-11	19.9827	DOWN
GOT1	-2.88628	9.12548	-15.6707	5.56532e-13	8.12019e-11	19.9015	DOWN
PRSS3	-3.1163	5.96917	-15.6231	5.90092e-13	8.24484e-11	19.8427	DOWN
ARHGDIG	-3.9017	6.24287	-15.5904	6.14288e-13	8.39189e-11	19.8024	DOWN
NRIP3	-4.19756	7.63742	-15.5891	6.1528e-13	8.39189e-11	19.8007	DOWN
HPCA	-4.40698	7.06123	-15.51	6.78426e-13	8.96094e-11	19.7026	DOWN
SNCA	-4.10781	8.32126	-15.4399	7.4002e-13	9.67268e-11	19.6153	DOWN
CUX2	-3.58278	6.00239	-15.3862	7.91126e-13	1.015e-10	19.5483	DOWN
GABBR2	-4.4083	7.75196	-15.378	7.99315e-13	1.015e-10	19.5379	DOWN
RAB3A	-3.42041	7.9126	-15.3765	8.00806e-13	1.015e-10	19.536	DOWN
NCS1	-2.56037	8.29807	-15.36	8.17438e-13	1.02572e-10	19.5154	DOWN
SST	-6.26134	8.02674	-15.3203	8.58993e-13	1.06719e-10	19.4655	DOWN
KCNJ6	-3.13218	6.03587	-15.2983	8.82966e-13	1.07568e-10	19.4379	DOWN
TSPYL5	-3.42609	7.70102	-15.1996	9.99433e-13	1.20585e-10	19.3133	DOWN
CAMK2A	-3.22215	6.08686	-15.1615	1.04864e-12	1.23305e-10	19.265	DOWN
SLC17A7	-5.97617	8.40498	-15.1594	1.05146e-12	1.23305e-10	19.2623	DOWN
ITPKA	-3.15005	6.07387	-15.1377	1.08068e-12	1.25558e-10	19.2347	DOWN
C1orf115	-4.09148	7.94652	-15.1059	1.12494e-12	1.29177e-10	19.1943	DOWN
PAK6	-3.20246	5.85288	-15.1007	1.13241e-12	1.29177e-10	19.1877	DOWN
FBXW7	-3.10868	8.02144	-15.0529	1.20315e-12	1.3601e-10	19.1267	DOWN
TAC3	-3.98673	6.99695	-15.0317	1.23599e-12	1.38475e-10	19.0996	DOWN
CENPU	4.11679	6.31603	14.9407	1.38789e-12	1.52613e-10	18.983	UP
CACNB2	-2.51496	5.7164	-14.9342	1.39941e-12	1.52613e-10	18.9747	DOWN
RAB15	-2.5246	7.71747	-14.8968	1.468e-12	1.56313e-10	18.9265	DOWN
CBX7	-3.2197	7.84144	-14.8958	1.46995e-12	1.56313e-10	18.9252	DOWN
NUSAP1	4.12649	6.66751	14.8721	1.51523e-12	1.58443e-10	18.8946	UP
KIAA0513	-4.26342	8.43871	-14.836	1.58714e-12	1.63241e-10	18.8479	DOWN
MICAL2	-2.51828	6.98892	-14.7711	1.72537e-12	1.76016e-10	18.7638	DOWN
NECAB2	-3.38141	6.50631	-14.697	1.89874e-12	1.90603e-10	18.6674	DOWN
GABRA4	-2.76909	5.08109	-14.6837	1.93166e-12	1.92369e-10	18.6501	DOWN
EZH2	3.86778	5.80699	14.5892	2.18424e-12	2.1581e-10	18.5262	UP
ZMAT4	-2.50893	5.40607	-14.5605	2.2673e-12	2.22266e-10	18.4886	DOWN
PDE2A	-3.20602	7.91072	-14.5321	2.35313e-12	2.28892e-10	18.4512	DOWN
SCN2A	-3.95771	6.97716	-14.4993	2.45632e-12	2.35282e-10	18.4079	DOWN
DLGAP5	2.7797	5.34812	14.4768	2.52985e-12	2.40489e-10	18.3781	UP
HPCAL4	-3.49167	6.36736	-14.4502	2.61982e-12	2.47169e-10	18.3429	DOWN
CLSTN2	-3.15733	6.13997	-14.402	2.79113e-12	2.57687e-10	18.279	DOWN
SV2B	-5.93853	8.21696	-14.4015	2.79291e-12	2.57687e-10	18.2784	DOWN
SNCB	-4.3537	7.14259	-14.2979	3.20235e-12	2.91182e-10	18.1404	DOWN
CHD5	-2.84316	5.46735	-14.278	3.28809e-12	2.96696e-10	18.1137	DOWN
TMEM151B	-2.77891	5.86344	-14.2729	3.31028e-12	2.96696e-10	18.1069	DOWN
ICAM5	-2.53042	5.20983	-14.2605	3.36544e-12	2.995e-10	18.0903	DOWN
SYNGR3	-4.32461	7.94597	-14.2026	3.63457e-12	3.16712e-10	18.0126	DOWN
GLS2	-2.6663	5.82869	-14.1717	3.7876e-12	3.27771e-10	17.971	DOWN
FRMPD4	-2.81288	5.5134	-14.0847	4.25539e-12	3.63242e-10	17.8534	DOWN
PEX5L	-2.77908	5.19585	-13.9282	5.2542e-12	4.32926e-10	17.6405	DOWN
ANK3	-2.79185	7.41771	-13.9247	5.27874e-12	4.32926e-10	17.6358	DOWN
SLC12A5	-5.24324	7.70921	-13.9162	5.34055e-12	4.35151e-10	17.624	DOWN
PBK	4.81399	6.20308	13.9011	5.45091e-12	4.38449e-10	17.6033	UP
GPR22	-3.47284	6.20702	-13.8737	5.65684e-12	4.52115e-10	17.5659	DOWN
CD44	2.86564	6.41888	13.8451	5.88146e-12	4.64155e-10	17.5265	UP
GRIN2A	-3.06417	5.7488	-13.8288	6.01355e-12	4.69493e-10	17.5041	DOWN
CA4	-2.54857	5.64955	-13.8275	6.02394e-12	4.69493e-10	17.5023	DOWN
LIMA1	3.37719	7.57381	13.7273	6.90741e-12	5.33415e-10	17.364	UP
YWHAH	-2.80886	9.87935	-13.725	6.92912e-12	5.33415e-10	17.3608	DOWN
CHGA	-4.23861	8.181	-13.591	8.33077e-12	6.25955e-10	17.1746	DOWN
DPYD	3.09608	6.7784	13.5474	8.84856e-12	6.60903e-10	17.1136	UP
PHACTR1	-3.58323	7.3705	-13.531	9.05205e-12	6.72101e-10	17.0906	DOWN
GABRA1	-5.50999	7.81887	-13.4848	9.65192e-12	7.08259e-10	17.0256	DOWN
EIF4EBP1	2.73367	7.34066	13.4325	1.03798e-11	7.52862e-10	16.9521	UP
NDC80	2.92476	5.23406	13.3651	1.14051e-11	8.16461e-10	16.8567	UP
GNAL	-2.75724	5.66125	-13.3644	1.14166e-11	8.16461e-10	16.8557	DOWN
IPCEF1	-4.16439	7.62847	-13.3622	1.14518e-11	8.16461e-10	16.8526	DOWN
NEFH	-3.77872	6.65328	-13.344	1.17467e-11	8.32756e-10	16.8269	DOWN
CHST1	-3.33081	7.80385	-13.3115	1.22943e-11	8.58205e-10	16.7807	DOWN
RGS4	-4.93934	7.88362	-13.2535	1.33396e-11	9.24778e-10	16.6981	DOWN
RFPL1S	-3.61922	6.46892	-13.2387	1.36202e-11	9.39047e-10	16.6771	DOWN
MELK	3.38065	5.92896	13.2112	1.41609e-11	9.7099e-10	16.6376	UP
NELL1	-4.26296	7.34822	-13.1704	1.50006e-11	1.01745e-09	16.5793	DOWN
KIAA0101	3.43145	6.55124	13.1308	1.58667e-11	1.06468e-09	16.5224	UP
SLC6A15	-3.36207	5.85602	-13.1218	1.6072e-11	1.07272e-09	16.5094	DOWN
SCN3B	-5.13824	8.6107	-13.0925	1.67552e-11	1.1124e-09	16.4673	DOWN
NUAK1	-2.982	9.71642	-13.0871	1.68849e-11	1.11511e-09	16.4594	DOWN
RAB26	-2.50026	6.02973	-13.0133	1.8759e-11	1.2324e-09	16.3528	DOWN
RAP1GAP2	-3.27002	7.02397	-12.9269	2.12311e-11	1.3367e-09	16.2274	DOWN
SULT4A1	-3.0418	7.00637	-12.9268	2.12348e-11	1.3367e-09	16.2272	DOWN
ZNF365	-3.46535	8.7154	-12.8168	2.4885e-11	1.51581e-09	16.0664	DOWN
KLHL3	-2.76399	6.87396	-12.8055	2.5296e-11	1.52603e-09	16.0498	DOWN
DOCK3	-3.46885	6.64958	-12.7787	2.6296e-11	1.56471e-09	16.0105	DOWN
TAC1	-4.68777	6.56744	-12.6563	3.14244e-11	1.84258e-09	15.8298	DOWN
LY6H	-4.68745	7.01197	-12.6393	3.22189e-11	1.88038e-09	15.8044	DOWN
NPTX1	-3.71695	8.22493	-12.6015	3.40489e-11	1.97799e-09	15.7484	DOWN
PCNA	2.68776	8.90214	12.5896	3.46495e-11	1.9972e-09	15.7307	UP
BRINP1	-4.53755	7.89636	-12.5887	3.4698e-11	1.9972e-09	15.7292	DOWN
TLN2	-2.53532	6.98278	-12.5854	3.48646e-11	1.99763e-09	15.7244	DOWN
KIF4A	2.69004	5.50009	12.5464	3.6923e-11	2.09213e-09	15.6662	UP
PPP1R1A	-3.47406	6.85681	-12.5447	3.7014e-11	2.09213e-09	15.6637	DOWN
AP3B2	-3.30765	6.87822	-12.5396	3.7292e-11	2.09839e-09	15.6561	DOWN
NAP1L2	-3.69304	8.11154	-12.4468	4.2767e-11	2.36406e-09	15.5171	DOWN
CCNB2	3.54481	6.55413	12.4323	4.3696e-11	2.39431e-09	15.4953	UP
CAMK1D	-2.81904	5.58709	-12.3938	4.62643e-11	2.51309e-09	15.4373	DOWN
CACNB4	-2.77763	7.25703	-12.286	5.43224e-11	2.88829e-09	15.2743	DOWN
KIAA1107	-3.78352	7.09886	-12.2509	5.72557e-11	3.01868e-09	15.2209	DOWN
MAPK10	-3.40271	7.92269	-12.1995	6.18438e-11	3.2334e-09	15.1426	DOWN
ATP2B2	-2.54953	6.11539	-12.1835	6.33547e-11	3.2864e-09	15.1181	DOWN
DNM1	-4.75576	9.38013	-12.1832	6.33812e-11	3.2864e-09	15.1177	DOWN
DGKZ	-2.6141	7.59312	-12.1382	6.78343e-11	3.47423e-09	15.0487	DOWN
LDB2	-3.51432	7.6106	-12.1343	6.82352e-11	3.48055e-09	15.0427	DOWN
ERC2	-4.47629	7.90924	-12.1312	6.85497e-11	3.48244e-09	15.038	DOWN
ST6GALNAC5	-4.02327	6.45986	-12.1215	6.95676e-11	3.5199e-09	15.0231	DOWN
RBBP8	2.89982	6.93616	12.0972	7.2168e-11	3.63681e-09	14.9858	UP
PPP1R16B	-3.42928	7.2261	-12.0607	7.62654e-11	3.78253e-09	14.9297	DOWN
IGFBP3	3.21773	7.83775	12.0509	7.74092e-11	3.80914e-09	14.9145	UP
TGIF1	2.81258	5.99006	11.9989	8.37758e-11	4.07449e-09	14.8342	UP
FBXO2	-2.57688	7.38526	-11.9211	9.435e-11	4.46756e-09	14.7134	DOWN
MYRIP	-3.09088	6.55187	-11.8969	9.78971e-11	4.61809e-09	14.6759	DOWN
ENTPD3	-3.29343	6.07735	-11.8321	1.08154e-10	5.04506e-09	14.5746	DOWN
KCNC1	-2.60943	5.62781	-11.7414	1.24391e-10	5.61462e-09	14.4324	DOWN
PAK3	-3.79833	8.15711	-11.683	1.36186e-10	6.01713e-09	14.3403	DOWN
VSNL1	-6.54072	9.35828	-11.6416	1.4524e-10	6.37227e-09	14.2749	DOWN
TMEM246	-4.21817	7.24674	-11.5809	1.59675e-10	6.93286e-09	14.1785	DOWN
ASPM	3.0997	5.27167	11.5151	1.77016e-10	7.58088e-09	14.0736	UP
SH3GLB2	-2.62854	6.10783	-11.5016	1.80828e-10	7.69366e-09	14.0519	DOWN
EHD3	-3.42677	7.54604	-11.4959	1.8244e-10	7.73398e-09	14.0429	DOWN
CDK1	3.06602	6.16779	11.4533	1.95103e-10	8.21528e-09	13.9746	UP
ARPP21	-5.21217	7.10292	-11.419	2.05946e-10	8.58543e-09	13.9196	DOWN
PTPRN	-2.77531	5.85448	-11.3657	2.24098e-10	9.15956e-09	13.8336	DOWN
BDNF	-3.31929	5.91425	-11.3587	2.26593e-10	9.20158e-09	13.8224	DOWN
IL10RB	2.80917	6.25438	11.3524	2.2888e-10	9.2051e-09	13.8122	UP
NPY	-4.70235	8.47964	-11.344	2.31945e-10	9.29691e-09	13.7986	DOWN
CNTNAP2	-2.85443	5.91758	-11.3296	2.37319e-10	9.42367e-09	13.7753	DOWN
CDH18	-3.42768	6.58141	-11.307	2.45973e-10	9.7365e-09	13.7389	DOWN
CDC20	3.41422	5.87692	11.2209	2.82215e-10	1.09636e-08	13.599	UP
GRM3	-3.74789	7.95252	-11.2094	2.87495e-10	1.10999e-08	13.5801	DOWN
MS4A4A	3.70035	6.51152	11.2031	2.90373e-10	1.11767e-08	13.5699	UP
TGFBI	3.69931	8.22069	11.1882	2.9741e-10	1.14125e-08	13.5456	UP
IQSEC1	-2.57803	7.98944	-11.1776	3.02536e-10	1.15387e-08	13.5282	DOWN
MEF2C	-2.57687	8.45654	-11.1641	3.09168e-10	1.16851e-08	13.5061	DOWN
CORT	-2.60279	5.32444	-11.1508	3.15838e-10	1.19013e-08	13.4844	DOWN
PCSK2	-3.30688	6.48684	-11.1375	3.22628e-10	1.21208e-08	13.4627	DOWN
AMPH	-4.09231	8.77783	-11.1353	3.23799e-10	1.21284e-08	13.459	DOWN
PI4KA	-3.08018	9.0927	-11.0831	3.52219e-10	1.30373e-08	13.3734	DOWN
TTK	3.40364	5.3284	11.0609	3.65115e-10	1.33826e-08	13.3367	UP
KCNB1	-2.50881	5.89886	-10.9696	4.23366e-10	1.52655e-08	13.186	DOWN
HS3ST2	-4.0195	8.03655	-10.9307	4.51114e-10	1.61731e-08	13.1213	DOWN
SOAT1	2.66099	5.83144	10.8771	4.92406e-10	1.75034e-08	13.0321	UP
CYP26B1	-2.57335	5.57461	-10.8256	5.35789e-10	1.87912e-08	12.9461	DOWN
GNG3	-5.0581	8.37608	-10.8252	5.36121e-10	1.87912e-08	12.9455	DOWN
F2R	3.74202	5.86105	10.8196	5.41103e-10	1.88604e-08	12.936	UP
GABBR1	-3.44271	9.3219	-10.817	5.43368e-10	1.88869e-08	12.9318	DOWN
INPP5F	-3.26013	8.86828	-10.814	5.46052e-10	1.89278e-08	12.9268	DOWN
BCL2L2	-2.57508	8.58112	-10.8021	5.5686e-10	1.91964e-08	12.9068	DOWN
WFDC1	-2.96885	6.99681	-10.7882	5.69732e-10	1.95863e-08	12.8835	DOWN
RASL10A	-3.32327	6.69824	-10.7309	6.26262e-10	2.10679e-08	12.7871	DOWN
RELN	-2.84962	6.42918	-10.6963	6.63143e-10	2.20071e-08	12.7288	DOWN
CD200	-2.62172	8.29482	-10.6936	6.66089e-10	2.20071e-08	12.7243	DOWN
EPB41L1	-3.20269	7.26135	-10.6217	7.50591e-10	2.41498e-08	12.6026	DOWN
CYP46A1	-4.59002	8.53803	-10.5425	8.56668e-10	2.70768e-08	12.4679	DOWN
RAB6B	-2.92997	7.8647	-10.5404	8.59688e-10	2.71039e-08	12.4643	DOWN
SYT1	-5.96733	8.81682	-10.5337	8.69378e-10	2.73407e-08	12.4528	DOWN
SLC17A6	-3.28713	6.27827	-10.4168	1.05828e-09	3.23408e-08	12.2524	DOWN
CHRM3	-3.66448	7.66018	-10.3996	1.08949e-09	3.30216e-08	12.2228	DOWN
SLC7A7	2.54048	6.75619	10.3651	1.15501e-09	3.47555e-08	12.1632	UP
ANXA2P2	2.99747	7.64446	10.3576	1.16975e-09	3.51149e-08	12.1503	UP
CCK	-5.61774	8.00772	-10.3339	1.21771e-09	3.62941e-08	12.1093	DOWN
RAD51AP1	2.93095	6.19629	10.2771	1.34123e-09	3.95657e-08	12.0108	UP
PDYN	-3.72236	6.72265	-10.2682	1.36171e-09	3.99222e-08	11.9954	DOWN
GNAO1	-2.8921	6.95801	-10.2563	1.38958e-09	4.04558e-08	11.9747	DOWN
PNOC	-3.44314	6.65772	-10.2371	1.43572e-09	4.14147e-08	11.9414	DOWN
LAMP5	-3.44234	7.71506	-10.2265	1.46219e-09	4.18895e-08	11.9228	DOWN
ANXA1	3.49386	8.71543	10.2011	1.52697e-09	4.33097e-08	11.8786	UP
RUNDC3A	-4.03623	7.88661	-10.2003	1.52902e-09	4.33097e-08	11.8772	DOWN
NRGN	-5.19562	8.95969	-10.2003	1.52902e-09	4.33097e-08	11.8772	DOWN
PDP1	-2.88166	7.80416	-10.1882	1.5612e-09	4.40224e-08	11.856	DOWN
GUCY1B3	-2.97904	9.06286	-10.18	1.5832e-09	4.45318e-08	11.8417	DOWN
KHDRBS2	-3.06123	5.51935	-10.1008	1.81434e-09	5.0146e-08	11.7027	DOWN
RGS20	-3.33453	7.06719	-10.076	1.89346e-09	5.16504e-08	11.6592	DOWN
CD163	2.55606	6.48222	10.0514	1.9758e-09	5.37794e-08	11.6158	UP
NEFL	-5.323	8.13145	-10.0332	2.03885e-09	5.50184e-08	11.5837	DOWN
NTSR2	-3.56844	7.25453	-10.0282	2.05685e-09	5.53849e-08	11.5748	DOWN
FAIM2	-3.06395	7.91593	-10.0167	2.09808e-09	5.61613e-08	11.5545	DOWN
CCNB1	3.02121	6.94257	10.0036	2.14642e-09	5.70621e-08	11.5313	UP
ANXA2	3.05568	10.5371	9.99708	2.17073e-09	5.75862e-08	11.5198	UP
TMEM45A	4.27433	6.46693	9.99501	2.17854e-09	5.76716e-08	11.5161	UP
ZNF204P	-2.61177	6.30081	-9.97964	2.23748e-09	5.86137e-08	11.4889	DOWN
COPG2IT1	-4.5845	8.10306	-9.97021	2.27449e-09	5.94589e-08	11.4722	DOWN
SEMA4A	-2.8258	6.67857	-9.96019	2.31447e-09	6.01283e-08	11.4544	DOWN
ENC1	-3.34421	10.8544	-9.957	2.32736e-09	6.03382e-08	11.4487	DOWN
GREM2	-2.65052	5.24783	-9.95487	2.33599e-09	6.04371e-08	11.4449	DOWN
CNIH4	2.78511	7.44641	9.94801	2.36408e-09	6.10379e-08	11.4327	UP
RGS7	-3.90734	7.79159	-9.9382	2.40483e-09	6.19627e-08	11.4153	DOWN
BIRC5	2.92545	5.71396	9.84998	2.80581e-09	7.09824e-08	11.258	UP
TPX2	2.84043	6.50414	9.83985	2.85612e-09	7.19638e-08	11.2398	UP
CPVL	3.04279	6.41805	9.79755	3.07643e-09	7.62907e-08	11.164	UP
PDIA4	2.5101	7.0448	9.79077	3.11339e-09	7.70549e-08	11.1519	UP
FRRS1L	-4.38752	7.86513	-9.72989	3.46631e-09	8.44568e-08	11.0423	DOWN
CAMTA1	-3.29853	7.25952	-9.72649	3.48725e-09	8.48024e-08	11.0361	DOWN
RMDN1	2.60319	6.56707	9.64837	4.00517e-09	9.57273e-08	10.8948	UP
SEC14L5	-3.07395	6.2224	-9.64018	4.06395e-09	9.69475e-08	10.88	DOWN
SNAP91	-5.4557	8.34802	-9.61527	4.24814e-09	1.00767e-07	10.8347	DOWN
PSMB8	2.9707	7.35595	9.60219	4.34835e-09	1.02755e-07	10.8109	UP
SERPINI1	-4.14062	9.08402	-9.5956	4.39975e-09	1.0358e-07	10.799	DOWN
PGBD5	-3.2858	7.26287	-9.56955	4.60923e-09	1.07218e-07	10.7515	DOWN
FCGR2A	2.56917	6.73258	9.54972	4.77553e-09	1.0975e-07	10.7153	UP
MS4A6A	3.41351	7.43347	9.50894	5.13752e-09	1.16418e-07	10.6407	UP
CRYM	-5.06745	8.37294	-9.5062	5.16285e-09	1.16571e-07	10.6357	DOWN
SLC9A6	-2.5327	9.79035	-9.48186	5.39363e-09	1.20856e-07	10.5911	DOWN
KIF3C	-2.64339	8.05056	-9.43106	5.91019e-09	1.30565e-07	10.4978	DOWN
CHGB	-3.45534	7.63492	-9.37539	6.53582e-09	1.41888e-07	10.3951	DOWN
KCNK1	-3.92077	8.07418	-9.3683	6.62025e-09	1.43473e-07	10.382	DOWN
CNTNAP1	-2.53126	7.70008	-9.366	6.64785e-09	1.43823e-07	10.3777	DOWN
PENK	-2.55984	5.60022	-9.34194	6.94432e-09	1.4972e-07	10.3332	DOWN
UBE2C	3.09119	7.3203	9.3238	7.17687e-09	1.53678e-07	10.2996	UP
EPB41L3	-2.62469	7.25682	-9.27933	7.7817e-09	1.65162e-07	10.217	DOWN
SEZ6L2	-2.5305	7.69243	-9.2786	7.79215e-09	1.65162e-07	10.2156	DOWN
BCL11A	-2.62067	6.82909	-9.23156	8.49076e-09	1.7757e-07	10.1279	DOWN
RAPGEF5	-2.54994	6.70921	-9.22567	8.58282e-09	1.78899e-07	10.1169	DOWN
CBX6	-2.82712	8.59074	-9.17378	9.43882e-09	1.9327e-07	10.0199	DOWN
ID3	3.42636	8.66092	9.17184	9.47252e-09	1.9327e-07	10.0163	UP
WIF1	-4.42602	7.08139	-9.13408	1.01534e-08	2.0516e-07	9.9454	DOWN
FAM64A	2.81823	6.21745	9.0179	1.25848e-08	2.45208e-07	9.72624	UP
CYFIP2	-2.51755	9.08773	-8.98195	1.3454e-08	2.59325e-07	9.65806	DOWN
MAD2L1	2.70942	7.0579	8.96686	1.38371e-08	2.63873e-07	9.6294	UP
CKS2	3.26448	8.63066	8.93224	1.47593e-08	2.78496e-07	9.56353	UP
CAV1	3.17692	8.11213	8.88796	1.60327e-08	2.99819e-07	9.47904	UP
DTL	2.89191	5.46591	8.86299	1.68006e-08	3.11854e-07	9.43128	UP
ELOVL4	-2.60573	6.30593	-8.83478	1.7714e-08	3.24963e-07	9.37724	DOWN
PARM1	-2.799	6.8752	-8.79349	1.91445e-08	3.47648e-07	9.29795	DOWN
SLC1A2	-3.56084	8.35701	-8.7861	1.94128e-08	3.51504e-07	9.28374	DOWN
OPCML	-3.90006	8.01739	-8.76481	2.02084e-08	3.63808e-07	9.24274	DOWN
C1orf21	-2.58424	7.34921	-8.74544	2.09613e-08	3.7521e-07	9.20539	DOWN
FGF13	-4.53214	8.27338	-8.68818	2.33619e-08	4.05456e-07	9.09469	DOWN
FAM129A	2.67924	5.90619	8.6646	2.4432e-08	4.20217e-07	9.04897	UP
PSD3	-3.39195	9.02618	-8.65558	2.48543e-08	4.26054e-07	9.03147	DOWN
MTHFD2	3.27756	8.06574	8.64475	2.53716e-08	4.33736e-07	9.01044	UP
NELL2	-3.975	9.988	-8.5301	3.15843e-08	5.24927e-07	8.78683	DOWN
LGI1	-4.01134	8.46882	-8.51128	3.27459e-08	5.41364e-07	8.74996	DOWN
COL4A1	3.71391	7.27093	8.43377	3.80162e-08	6.13146e-07	8.59761	UP
CHN1	-3.56337	10.9838	-8.42762	3.847e-08	6.19668e-07	8.58549	DOWN
FXYD1	-3.14851	6.89709	-8.41809	3.91852e-08	6.25757e-07	8.56669	DOWN
PSMB9	3.17285	7.50817	8.3754	4.25598e-08	6.74293e-07	8.48236	UP
RASGRP1	-2.54403	8.5759	-8.33253	4.6253e-08	7.27297e-07	8.3974	DOWN
C1R	2.51361	7.76661	8.3283	4.66346e-08	7.31464e-07	8.38902	UP
CLDN10	-2.82398	8.1375	-8.25317	5.39898e-08	8.30226e-07	8.23952	DOWN
RAPGEF4	-3.11855	7.29072	-8.24847	5.44871e-08	8.35301e-07	8.23016	DOWN
C1QA	2.63353	8.49592	8.22545	5.69971e-08	8.6796e-07	8.18419	UP
SNAP25	-4.69844	10.3893	-8.20825	5.89506e-08	8.89078e-07	8.14979	DOWN
NDRG4	-3.9158	9.65181	-8.19415	6.06035e-08	9.10722e-07	8.12156	DOWN
GABRB1	-4.29231	8.75138	-8.15697	6.51956e-08	9.69282e-07	8.04701	DOWN
PYGL	2.86384	6.72829	8.15443	6.5522e-08	9.72982e-07	8.04191	UP
MCTP1	-2.885	6.66492	-8.15082	6.59897e-08	9.77614e-07	8.03465	DOWN
STXBP1	-3.9642	10.6456	-8.13872	6.75793e-08	9.99982e-07	8.01035	DOWN
SH3GL2	-4.76351	8.56604	-8.12071	7.0021e-08	1.02949e-06	7.97412	DOWN
RALYL	-3.99806	7.52495	-8.10039	7.28853e-08	1.06601e-06	7.9332	DOWN
DCLK1	-2.97985	8.49603	-7.96771	9.48246e-08	1.35058e-06	7.66463	DOWN
NRXN1	-2.84102	7.05612	-7.96313	9.56937e-08	1.35694e-06	7.65532	DOWN
NPTX2	-3.66929	9.14253	-7.92467	1.03326e-07	1.44059e-06	7.57701	DOWN
TAGLN3	-4.06077	9.34892	-7.91353	1.05652e-07	1.46327e-06	7.55429	DOWN
VSIG4	2.83425	8.4193	7.89444	1.09765e-07	1.51024e-06	7.51531	UP
MOAP1	-2.50101	10.2151	-7.85812	1.18054e-07	1.60666e-06	7.44103	DOWN
CNTN1	-2.54358	6.64581	-7.81414	1.28963e-07	1.74003e-06	7.35084	DOWN
ETNPPL	-4.94056	8.53109	-7.79609	1.33737e-07	1.79865e-06	7.31375	DOWN
PAK7	-2.72075	5.80097	-7.77515	1.39505e-07	1.86224e-06	7.27067	DOWN
CTSC	2.61689	8.08474	7.73273	1.51992e-07	2.00336e-06	7.1832	UP
CAP2	-3.03874	9.56812	-7.68336	1.67987e-07	2.1731e-06	7.08111	DOWN
NEUROD6	-2.66569	5.43834	-7.67597	1.70529e-07	2.19917e-06	7.0658	DOWN
DNM3	-3.22639	8.42331	-7.62463	1.89306e-07	2.40183e-06	6.95923	DOWN
ACTL6B	-3.26532	6.76424	-7.57527	2.09374e-07	2.61415e-06	6.85645	DOWN
ATP6V1G2	-4.46666	9.35781	-7.54666	2.21998e-07	2.73703e-06	6.79673	DOWN
GPC5	-2.81765	6.7345	-7.49816	2.45228e-07	2.97307e-06	6.69523	DOWN
BUB1B	2.54136	5.87132	7.4784	2.55397e-07	3.07555e-06	6.65379	UP
RTN1	-4.37228	10.1801	-7.47634	2.56485e-07	3.07684e-06	6.64945	DOWN
LPPR4	-3.10671	8.98261	-7.45578	2.67576e-07	3.18856e-06	6.60628	DOWN
INA	-4.3841	8.40892	-7.41497	2.91084e-07	3.42959e-06	6.52041	DOWN
NBEA	-3.22537	8.33733	-7.35844	3.27219e-07	3.80181e-06	6.40108	DOWN
PCP4	-3.24943	7.85632	-7.34194	3.38616e-07	3.90529e-06	6.36618	DOWN
RCAN2	-3.63808	9.24811	-7.31141	3.60797e-07	4.11571e-06	6.30149	DOWN
EEF1A2	-3.32258	8.7635	-7.30805	3.63331e-07	4.14085e-06	6.29435	DOWN
GBP1	3.18414	7.16031	7.17326	4.8153e-07	5.31419e-06	6.00725	UP
PLOD2	2.61577	7.80397	7.08634	5.78193e-07	6.15888e-06	5.82081	UP
PDE1A	-2.91439	6.25821	-7.08043	5.85447e-07	6.22559e-06	5.80811	DOWN
DYNC1I1	-3.63334	8.75768	-7.06433	6.05698e-07	6.40835e-06	5.77346	DOWN
DGKB	-2.60753	6.01584	-7.01869	6.67121e-07	6.90679e-06	5.67505	DOWN
HMP19	-3.60681	7.39718	-6.98976	7.09339e-07	7.28379e-06	5.61253	DOWN
PEG3	-3.25208	8.10838	-6.96353	7.50008e-07	7.61416e-06	5.55574	DOWN
GPRASP1	-3.1824	8.91716	-6.93482	7.97261e-07	7.98576e-06	5.49351	DOWN
TNC	3.1007	5.86498	6.91886	8.24862e-07	8.21613e-06	5.45885	UP
SERPINH1	2.64171	6.10934	6.90425	8.5097e-07	8.44776e-06	5.42711	UP
PROS1	2.50174	7.36188	6.87778	9.00488e-07	8.8971e-06	5.36951	UP
LYZ	3.95614	7.48168	6.81191	1.03696e-06	1.00322e-05	5.22582	UP
IFI35	2.53366	6.10543	6.79743	1.06972e-06	1.03252e-05	5.19415	UP
CFI	2.80154	6.17025	6.77899	1.11297e-06	1.06852e-05	5.1538	UP
MYT1L	-2.56206	5.70124	-6.76062	1.15786e-06	1.10823e-05	5.11354	DOWN
MAL	-2.89883	8.85974	-6.71081	1.28917e-06	1.21628e-05	5.00419	DOWN
FXYD7	-3.30474	7.56886	-6.70042	1.31843e-06	1.23923e-05	4.98135	DOWN
ZNF536	-2.56079	5.97086	-6.67262	1.40016e-06	1.30918e-05	4.92014	DOWN
CD14	2.60162	8.51608	6.64968	1.47151e-06	1.36471e-05	4.86956	UP
KBTBD11	-2.58165	8.19872	-6.5983	1.64517e-06	1.50464e-05	4.75606	DOWN
CHI3L2	3.40697	6.25464	6.58953	1.67683e-06	1.52803e-05	4.73666	UP
LMO3	-3.66369	9.5684	-6.53714	1.87964e-06	1.68952e-05	4.62052	DOWN
MEG3	-3.13838	7.15468	-6.53207	1.90058e-06	1.70427e-05	4.60925	DOWN
STMN2	-5.13968	9.27218	-6.34692	2.85351e-06	2.41117e-05	4.19606	DOWN
PRKCZ	-3.0742	8.96732	-6.34556	2.86207e-06	2.41677e-05	4.19302	DOWN
VIP	-2.68858	5.01218	-6.31837	3.03922e-06	2.53565e-05	4.13199	DOWN
MMP2	2.60822	6.76291	6.20723	3.88848e-06	3.11575e-05	3.88165	UP
BASP1	-2.62602	10.9136	-6.20174	3.93623e-06	3.14798e-05	3.86925	DOWN
LY96	2.723	6.34846	6.17145	4.21087e-06	3.33784e-05	3.80076	UP
TUBB4A	-3.79741	8.59102	-6.14361	4.48059e-06	3.52492e-05	3.73772	DOWN
BAI2	-2.52532	8.30712	-6.11169	4.81164e-06	3.74079e-05	3.66535	DOWN
OLFM1	-2.55016	8.01467	-6.04281	5.61433e-06	4.25929e-05	3.50877	DOWN
TMEM35	-2.57095	6.97342	-6.00924	6.05401e-06	4.52986e-05	3.43226	DOWN
DIRAS2	-3.59442	8.1718	-5.99086	6.30948e-06	4.6847e-05	3.39033	DOWN
CDK4	2.5851	8.90878	5.94402	7.01159e-06	5.11818e-05	3.28331	UP
FAM171A1	-2.62149	9.17753	-5.84332	8.80468e-06	6.2278e-05	3.05244	DOWN
ELMO1	-2.51681	7.62323	-5.79951	9.72488e-06	6.79064e-05	2.9517	DOWN
EMX2	-2.66361	6.9628	-5.79325	9.86431e-06	6.86647e-05	2.93728	DOWN
HK2	2.76756	5.78032	5.76657	1.04814e-05	7.23437e-05	2.8758	UP
CSTA	2.7855	6.43567	5.7587	1.06708e-05	7.34888e-05	2.85767	UP
LTF	4.45678	6.96992	5.7369	1.12139e-05	7.667e-05	2.80738	UP
CALB2	-3.31856	6.31979	-5.59664	1.54536e-05	0.000100786	2.48275	DOWN
DDX25	-2.53271	7.25582	-5.55404	1.70417e-05	0.000109213	2.38379	DOWN
NMB	2.5989	8.33214	5.4394	2.21933e-05	0.000137661	2.11676	UP
KIF5C	-3.31626	10.1102	-5.43109	2.26236e-05	0.000139843	2.09736	DOWN
TGFB1I1	2.63141	6.79339	5.42607	2.28875e-05	0.000141127	2.08564	UP
ATF3	2.57142	7.37173	5.4151	2.34752e-05	0.000144042	2.06002	UP
CAMK2N1	-2.5792	11.6288	-5.39032	2.48602e-05	0.00015143	2.00212	DOWN
NAP1L3	-3.02019	9.23982	-5.37656	2.56649e-05	0.000155351	1.96994	DOWN
HILPDA	2.77145	8.16395	5.28251	3.1923e-05	0.000187885	1.74965	UP
S100A4	2.6115	7.5439	5.26443	3.32937e-05	0.000194855	1.70723	UP
SV2C	-2.60396	5.55817	-5.21981	3.69379e-05	0.000213396	1.60245	DOWN
PTX3	2.95227	5.10194	5.19045	3.95544e-05	0.000226737	1.53344	UP
WASF1	-2.63224	9.2868	-5.12285	4.63181e-05	0.000258886	1.37434	DOWN
SV2A	-2.80529	9.44836	-5.07869	5.13598e-05	0.000283281	1.27026	DOWN
CLIP3	-2.58349	9.21287	-5.06344	5.32278e-05	0.000292299	1.23428	DOWN
ELAVL4	-2.9717	8.83589	-5.01906	5.90633e-05	0.000319865	1.12956	DOWN
SPOCK1	-2.79981	9.71014	-4.96776	6.66242e-05	0.000354963	1.00836	DOWN
STMN4	-2.51413	8.85394	-4.93756	7.15255e-05	0.000377578	0.936968	DOWN
SERPINA3	3.81751	9.60429	4.83934	9.01407e-05	0.000462937	0.704509	UP
MOBP	-2.75741	7.28577	-4.83922	9.01672e-05	0.000462937	0.704213	DOWN
UCHL1	-2.55319	11.3166	-4.77798	0.000104188	0.00052525	0.559113	DOWN
C8orf4	2.7837	6.92046	4.75038	0.000111209	0.000556179	0.493673	UP
AQP1	3.31766	7.21059	4.74917	0.000111528	0.000557327	0.490805	UP
REEP1	-2.78317	8.88412	-4.62464	0.000149753	0.00071585	0.195394	DOWN
IGFBP2	3.08944	7.96577	4.5942	0.000160959	0.000762731	0.123144	UP
SCG5	-3.2435	10.8026	-4.51965	0.000192101	0.000883934	-0.0538193	DOWN
SCG3	-2.64084	8.25066	-4.48951	0.000206353	0.000942596	-0.125362	DOWN
COL3A1	3.32885	7.42001	4.40584	0.000251738	0.00111691	-0.323931	UP
LUM	3.37112	6.28838	4.33635	0.000296969	0.00128985	-0.488764	UP
HOXA5	2.56768	5.58951	4.31266	0.000314188	0.00135602	-0.544945	UP
SOX11	2.72618	6.30085	4.28465	0.000335838	0.00143581	-0.611338	UP
MBP	-2.68903	9.37603	-4.27142	0.000346577	0.00147269	-0.642688	DOWN
PCSK1N	-2.6059	8.61598	-4.12296	0.000493448	0.00198582	-0.994039	DOWN
ADAMDEC1	2.67567	5.43339	4.07132	0.000557963	0.00221001	-1.116	UP
ALDOC	-2.51517	10.3462	-4.07117	0.000558159	0.00221009	-1.11634	DOWN
TIMP4	2.94304	7.37583	3.93962	0.00076316	0.00288611	-1.42622	UP
TCEAL2	-2.72706	9.3475	-3.88091	0.000877365	0.00324372	-1.56407	DOWN
FCGBP	2.9686	7.31491	3.75648	0.00117854	0.00418813	-1.85514	UP
GRIA2	-2.58848	9.40196	-3.57215	0.00182162	0.00611333	-2.28288	DOWN
CA10	-2.58953	6.88384	-3.55568	0.00189366	0.00632462	-2.32086	DOWN
BEX1	-2.56691	11.5474	-3.40713	0.00268358	0.00850986	-2.66147	DOWN
