# Supplementary material for: A Novel 16-Genes Signature Scoring System as Prognostic Model to Evaluate Survival Risk in Patients with Glioblastoma
Source: Biomedicines. 2022 Jan 29;10(2):317. doi: 10.3390/biomedicines10020317 (PMC8869708; doi:10.3390/biomedicines10020317)
Supplement: Supplementary file 1 [file biomedicines-10-00317-s001.zip › biomedicines-1518262-supplementary/Table S3ú║Survival related genes.xlsx]

## Sheet: Sheet1
Gene name	HR	HR.95L	HR.95H	pvalue
GPRASP1	1.2306	1.1238	1.34755	7.46887e-06
C1R	1.16729	1.08991	1.25018	9.88191e-06
IGFBP2	1.14841	1.07935	1.22188	1.22404e-05
PTX3	1.10607	1.05565	1.15889	2.28304e-05
IQSEC1	1.40193	1.18734	1.6553	6.72451e-05
MTHFD2	0.816549	0.73575	0.906223	0.000137736
ANXA2	1.18885	1.08607	1.30136	0.000176988
ANXA2P2	1.19509	1.08753	1.31329	0.000212516
CHRM3	1.1577	1.07034	1.2522	0.000254035
IGFBP3	1.1196	1.05288	1.19054	0.000313803
ANXA1	1.14176	1.06233	1.22714	0.000314333
PYGL	1.17512	1.07234	1.28777	0.000549452
CD163	1.12067	1.04963	1.19651	0.000650217
DPYD	1.12035	1.04936	1.19613	0.000666924
CD44	1.19048	1.07672	1.31625	0.000667622
CFI	1.11854	1.04811	1.19371	0.000736093
MCTP1	1.16245	1.06275	1.27152	0.00100188
CHI3L2	1.07747	1.02972	1.12743	0.0012547
RAP1GAP2	1.19801	1.07199	1.33886	0.00144409
CSTA	1.10159	1.03793	1.16916	0.00144497
CD14	1.11776	1.04372	1.19705	0.0014535
SCG5	1.11107	1.04103	1.18583	0.00152247
LTF	1.04992	1.01863	1.08217	0.00160252
IFI35	1.16361	1.05742	1.28047	0.001912
SERPINA3	1.09399	1.03329	1.15826	0.00204066
LY96	1.11182	1.03778	1.19115	0.00257207
CLSTN2	0.848224	0.761545	0.944768	0.00276243
SNCB	1.15963	1.05127	1.27916	0.0030871
NELL1	1.13582	1.04298	1.23692	0.00342029
TGFBI	1.10631	1.03386	1.18384	0.00346072
CAMK2B	1.15952	1.04998	1.28049	0.00346523
S100A4	1.09405	1.0299	1.1622	0.0035513
ZNF204P	1.18032	1.05441	1.32125	0.00396933
FCGR2A	1.12388	1.0376	1.21733	0.00416169
PAK6	1.31358	1.08928	1.58407	0.00430214
PLOD2	1.15616	1.04615	1.27773	0.00445004
IL10RB	1.21719	1.06035	1.39724	0.00523059
BASP1	0.906722	0.846388	0.971358	0.00531798
SV2B	1.10697	1.0299	1.18981	0.00578079
PHYHIP	1.17846	1.04827	1.32482	0.00597464
RPH3A	1.08971	1.02479	1.15875	0.00611785
VSIG4	1.08311	1.02154	1.14839	0.00750475
SEZ6L2	1.11481	1.02885	1.20794	0.0079382
ITPKA	1.28882	1.06789	1.55545	0.00817772
FAM171A1	0.898169	0.827514	0.974857	0.0101954
KCNB1	0.846635	0.7441	0.963299	0.0114827
GPC5	1.08254	1.01752	1.15172	0.0120931
HK2	1.11964	1.02303	1.22536	0.0141032
ENC1	1.11401	1.02139	1.21504	0.014779
GBP1	1.08415	1.01596	1.15692	0.0147856
FXYD1	1.07872	1.01445	1.14706	0.0156186
DGKZ	1.22675	1.03924	1.44809	0.015744
PDIA4	1.182	1.03098	1.35515	0.0165095
AQP1	1.05524	1.00966	1.10288	0.0170056
C1QA	1.08565	1.01443	1.16188	0.0176144
ATF3	1.09597	1.01602	1.18222	0.017735
VSNL1	1.06137	1.01035	1.11498	0.0178073
NRGN	1.07961	1.01295	1.15066	0.0184912
TNC	1.10238	1.01643	1.19561	0.0186016
NMB	0.928558	0.872811	0.987867	0.0189555
ICAM5	1.40897	1.05613	1.87969	0.0197384
HPCAL4	1.16035	1.02351	1.3155	0.0201879
GNG3	1.08205	1.01238	1.15651	0.0202151
MICAL2	1.16753	1.02418	1.33094	0.0204836
SNAP91	0.937871	0.88831	0.990196	0.0205771
CAP2	1.1237	1.01804	1.24033	0.0206178
PCSK1N	0.93004	0.874568	0.989029	0.0208031
RGS4	1.09136	1.01322	1.17553	0.0210908
NELL2	1.07296	1.01039	1.1394	0.0216133
CNTNAP1	1.14737	1.02017	1.29042	0.0218426
EEF1A2	1.08197	1.0109	1.15804	0.0230431
PGBD5	1.12355	1.01491	1.24382	0.0247604
SLC12A5	1.0913	1.01099	1.17799	0.0250778
FGF13	0.937914	0.886652	0.992139	0.025407
TMEM246	0.901732	0.822949	0.988056	0.0265847
CUX2	0.883542	0.791889	0.985804	0.026703
RELN	0.895157	0.811264	0.987725	0.0273873
SLC7A7	1.11917	1.01236	1.23724	0.0278059
TGIF1	1.13509	1.01388	1.27078	0.0278607
FCGBP	1.05876	1.0062	1.11406	0.0279615
STX1A	1.15786	1.01489	1.32097	0.0292767
TMEM35	0.926487	0.864417	0.993014	0.0309198
ENTPD3	1.12966	1.01039	1.263	0.0322242
CLDN10	1.06755	1.00503	1.13397	0.0337539
NPTX1	1.07793	1.00561	1.15544	0.0341844
CA11	1.10789	1.00721	1.21862	0.0350457
GABRA2	1.09622	1.00626	1.19423	0.035486
INA	0.937603	0.882624	0.996007	0.0366406
YWHAH	1.16699	1.0085	1.35037	0.0381085
HOXA5	1.06214	1.00317	1.12457	0.0386007
UCHL1	1.09246	1.00454	1.18807	0.0388434
PAK7	0.891777	0.799773	0.994365	0.0392387
LYZ	1.05694	1.00272	1.11409	0.0392908
LHX6	0.838102	0.708425	0.991516	0.0394646
CDH18	0.887134	0.79042	0.995682	0.0420081
KHDRBS2	0.815316	0.669613	0.992723	0.042085
AK5	1.08236	1.00219	1.16895	0.0438429
TLN2	1.17469	1.00134	1.37805	0.0481085
MEG3	1.07588	1.00009	1.15742	0.0497222
